# Supplementary material for: Comparison of Single-Port Laparoscopy with Other Surgical Approaches in Endometrial Cancer Surgical Staging: Propensity-Score-Matched Analysis
Source: Cancers (Basel). 2023 Nov 8;15(22):5322. doi: 10.3390/cancers15225322 (PMC10670050; doi:10.3390/cancers15225322)
Supplement: Supplementary file 1 [file cancers-15-05322-s001.zip]

Archive with 1 entries (1 files):
- cancers-2689334-supplementary.pdf
